# Supplementary material for: Cast Extruded Films Based on Polyhydroxyalkanoate/Poly(lactic acid) Blend with Herbal Extracts Hybridized with Zinc Oxide
Source: Polymers (Basel). 2024 Jul 9;16(14):1954. doi: 10.3390/polym16141954 (PMC11281330; doi:10.3390/polym16141954)
Supplement: Supplementary file 1 [file polymers-16-01954-s001.zip]

Archive with 1 entries (1 files):
- polymers-3044054-supplementary.pdf
